# Supplementary material for: Evaluation of PAC and FASP Performance: DIA-Based Quantitative Proteomic Analysis
Source: Int J Mol Sci. 2024 May 9;25(10):5141. doi: 10.3390/ijms25105141 (PMC11121386; doi:10.3390/ijms25105141)
Supplement: Supplementary file 1 [file ijms-25-05141-s001.zip › Supplementary Tables.xlsx]

## Sheet: Table S1
Table S1: The table shows the mean value of the quadruplicate for each condition tested reporting the results for Spectronaut, MaxDIA and DIA-NN.
	Proteins
Condition	DirectDIA-Spectronaut	Spectronaut	MaxDIA	DIA-NN
PAC 1μg	5335	4984	3919	6830
PAC+SCX 1μg	5780	5085	4011	6990
FASP 1μg	4889	4793	3773	5963.88
PAC 10μg	5409	4973	3845	6775.5
PAC+SCX 10μg	5867	5070	3894	7133.75
FASP 10μg	5125	5033	3919	6460.88

## Sheet: Table S2
Table S2: The table shows the values of the quadruplicate for each condition tested reporting the results for Spectronaut, MaxDIA and DIA-NN; "Average*" indicates the average of identifications obtained considering the results of all three software.
	Spectronaut						DirectDIA-Spectronaut						MaxDIA						DIA-NN
Replicates	FASP 1μg	FASP 10μg	PAC 1μg	PAC 10μg	PAC+SCX 1μg	PAC+SCX 10μg	FASP 1μg	FASP 10μg	PAC 1μg	PAC 10μg	PAC+SCX 1μg	PAC+SCX 10μg	FASP 1μg	FASP 10μg	PAC 1μg	PAC 10μg	PAC+SCX 1μg	PAC+SCX 10μg	FASP 1μg	FASP 10μg	PAC 1μg	PAC 10μg	PAC+SCX 1μg	PAC+SCX 10μg
A1	4905	5092	5033	4936	5103	5071	4946	5170	5387	5385	5818	5847	3800	3912	3922	3832	4008	3892	6052	6485	6862	6764	7042	7095
A2	4814	5078	5011	5031	5085	5083	4945	5158	5386	5533	5853	5902	3766	3933	3933	3853	4016	3903	6003	6477	6875	6883	7059	7172
A3	4853	4993	4993	5019	5086	5102	4917	5134	5364	5363	5792	5895	3788	3919	3927	3856	4012	3887	5981	6482	6829	6790	7021	7158
A4	4874	4989	4978	4983	5134	5060	4957	5181	5383	5342	5716	5892	3800	3915	3918	3841	4014	3879	6028	6469	6839	6680	6933	7145
B1	4736	5029	4973	4909	5067	5057	4797	5091	5277	5195	5791	5852	3746	3915	3913	3806	4016	3907	5884	6434	6814	6459	6984	7148
B2	4638	4947	4955	4944	5037	5039	4822	5006	5301	5465	5691	5847	3721	3892	3908	3860	3990	3899	5848	6341	6789	6838	6867	7116
B3	4825	5065	4949	4986	5084	5064	4901	5147	5298	5486	5750	5853	3803	3932	3914	3852	4014	3892	6019	6522	6757	6895	6934	7120
B4	4698	5073	4980	4974	5080	5080	4823	5111	5287	5500	5826	5846	3760	3936	3913	3858	4014	3891	5896	6477	6872	6895	7079	7116
Average	4792.88	5033.25	4984	4972.75	5084.5	5069.5	4888.5	5124.75	5335.38	5408.62	5779.62	5866.75	3773	3919.25	3918.5	3844.75	4010.5	3893.75	5963.88	6460.88	6829.62	6775.5	6989.88	7133.75
Standard Deviation	92.9431	52.205	27.9029	41.4996	27.718	19.1162	64.6352	56.4769	48.7587	110.646	56.1501	24.7718	29.8424	14.4593	8.33238	18.2581	8.6685	8.98809	76.6764	54.0408	41.6788	148.159	73.5788	25.9161
							FASP 1μg	FASP 10μg	PAC 1μg	PAC 10μg	PAC+SCX 1μg	PAC+SCX 10μg
						All Software Average*	4854.56	5134.53	5266.88	5250.41	5466.12	5490.94

## Sheet: Table S3
Table S3: The table reports the values of specificity, precision and sensitivity obtained by different software; moreover, the table reports the average of these values for each tested condition.
	Specificity					Precision					Sensitivity
Condition	DirectDIA-Spectronaut	Spectronaut	MaxDIA	DIA-NN	Average	DirectDIA-Spectronaut	Spectronaut	MaxDIA	DIA-NN	Average	DirectDIA-Spectronaut	Spectronaut	MaxDIA	DIA-NN	Average
PAC 1μg	0.87	0.95	0.99	0.97	0.945	0.38	0.54	0.82	0.69	0.6075	0.67	0.65	0.53	0.64	0.6225
PAC+SCX 1μg	0.94	0.95	0.99	0.99	0.9675	0.56	0.53	0.84	0.83	0.69	0.59	0.61	0.5	0.53	0.5575
FASP 1μg	0.73	0.83	0.91	0.9	0.8425	0.24	0.28	0.34	0.43	0.3225	0.73	0.7	0.59	0.7	0.68
PAC 10μg	0.99	0.99	1	0.99	0.9925	0.86	0.81	0.84	0.93	0.86	0.6	0.67	0.55	0.6	0.605
PAC+SCX 10μg	0.99	0.99	0.99	0.99	0.99	0.69	0.82	0.88	0.88	0.8175	0.65	0.74	0.59	0.72	0.675
FASP 10μg	0.92	0.96	0.99	0.98	0.9625	0.51	0.6	0.84	0.82	0.6925	0.73	0.67	0.59	0.66	0.6625
Median	0.93	0.955	0.99	0.985		0.535	0.57	0.84	0.825		0.66	0.67	0.57	0.65

## Sheet: Table S4
Table S4: The table reports the values of specificity, precision and sensitiviy obtained by Spectronaut and MaxDIA quantifying the proteins with minimum two peptides ; moreover, the table reports the average of these values for each tested condition.
	Specificity				Precision				Sensitivity
Condition	DirectDIA-Spectronaut	Spectronaut	MaxDIA	Average	DirectDIA-Spectronaut	Spectronaut	MaxDIA	Average	DirectDIA-Spectronaut	Spectronaut	MaxDIA	Average
PAC 1μg	0.95	0.95	0.98	0.96	0.36	0.49	0.7	0.516667	0.81	0.78	0.68	0.756667
PAC+SCX 1μg	0.95	0.95	0.99	0.963333	0.51	0.49	0.81	0.603333	0.7	0.72	0.65	0.69
FASP 1μg	0.76	0.83	0.88	0.823333	0.22	0.23	0.29	0.246667	0.93	0.8	0.71	0.813333
PAC 10μg	0.99	0.99	1	0.993333	0.91	0.8	0.95	0.886667	0.83	0.85	0.67	0.783333
PAC+SCX 10μg	0.99	0.99	0.99	0.99	0.87	0.81	0.9	0.86	0.86	0.87	0.7	0.81
FASP 10μg	0.96	0.96	0.99	0.97	0.48	0.57	0.9	0.65	0.87	0.86	0.71	0.813333
Median	0.955	0.955	0.99		0.495	0.53	0.855		0.845	0.825	0.69
